# Supplementary material for: c-Met inhibitor NVP-BVU972 induces antiviral protection and suppresses NF-κB-mediated inflammation
Source: Front Immunol. 2025 Aug 29;16:1651730. doi: 10.3389/fimmu.2025.1651730 (PMC12426891; doi:10.3389/fimmu.2025.1651730)
Supplement: Supplementary Table 1 — Primers for RT-qPCR. [file Table1.xlsx]

## Sheet: Sheet1
mNos2-RT-F	GAGACAGGGAAGTCTGAAGCAC
mNos2-RT-R	CCAGCAGTAGTTGCTCCTCTTC
mPtgs2-RT-F	GCGACATACTCAAGCAGGAGCA
mPtgs2-RT-R	AGTGGTAACCGCTCAGGTGTTG
mCcl3-RT-F	ACTGCCTGCTGCTTCTCCTACA
mCcl3-RT-R	ATGACACCTGGCTGGGAGCAAA
mCcl4-RT-F	ACCCTCCCACTTCCTGCTGTTT
mCcl4-RT-R	CTGTCTGCCTCTTTTGGTCAGG
mLta-RT-F	AGCCCATCCACTCCCTCAGAAG
mLta-RT-R	TGCTCTCCAGAGCAGTGAGTTC
mLtb-RT-F	CCTGTTGTTGGCAGTGCCTATC
mLtb-RT-R	GACGGTTTGCTGTCATCCAGTC
mAcod1-RT-F	GGTATCATTCGGAGGAGCAAGAG
mAcod1-RT-R	ACAGTGCTGGAGGTGTTGGAAC
hGAPDH RT F	GAAGGTGAAGGTCGGAGTC
hGAPDH RT R	GAAGATGGTGATGGGATTTC
mGapdh RT F	ATTCAACGGCACAGTCAAGG
mGapdh RT R	GCAGAAGGGGCGGAGATGA
hIL-1β RT F	CCACAGACCTTCCAGGAGAATG
hIL-1β RT R	GTGCAGTTCAGTGATCGTACAGG
mIL-1β RT F	CAACCAACAAGTGATATTCTCCATG
mIL-1β RT R	GATCCACACTCTCCAGCTGCA
VSV-G-RT-F	CAAGTCAAAATGCCCAAGAGTCACA
VSV-G-RT-R	TTTCCTTGCATTGTTCTACAGATGG
EMCV-RT-F	GACGCTTGAAGACGTTGTCTTCTTA
EMCV-RT-R	CCCTACCTCACGGAATGGGGCAAAG
hIL-6 RT F	AGACAGCCACTCACCTCTTCAG
hIL-6 RT R	TTCTGCCAGTGCCTCTTTGCTG
mIl-6 RT F	GAGGATACCACTCCCAACAGACC
mIl-6 RT R	AAGTGCATCATCGTTGTTCATACA
hTNFα RT F	CTCTTCTGCCTGCTGCACTTTG
hTNFα RT R	ATGGGCTACAGGCTTGTCACTC
mTnfα RT F	CCCACGTCGTAGCAAACCA
mTnfα RT R	TAGCAAATCGGCTGACGGTG
HSV_rt_F	CCATACCGACCACACCGACGA
HSV_rt_R	CATACCGGAACGCACCACAC
MHV_rt_F	GAAAGGGACCCAAGCAGTCA
MHV_rt_R	CAGGTGCAGACCTTCCAGAG
