# Supplementary material for: c-Met inhibitor NVP-BVU972 induces antiviral protection and suppresses NF-κB-mediated inflammation
Source: Front Immunol. 2025 Aug 29;16:1651730. doi: 10.3389/fimmu.2025.1651730 (PMC12426891; doi:10.3389/fimmu.2025.1651730)
Supplement: Supplementary Table 2 — Exact p-values of all other comparisons. [file Table2.xlsx]

## Sheet: Fig 1
fig 1A
MHV in RAW 264.7	Dunnett's multiple comparisons test	Mean Diff.	95.00% CI of diff.	Below threshold?	Summary	Adjusted P Value
	DMSO vs. 25μM	0.333	0.2025 to 0.4634	Yes	****	<0.0001
	DMSO vs. 50μM	0.9168	0.7863 to 1.047	Yes	****	<0.0001
	DMSO vs. 100μM	0.9533	0.8229 to 1.084	Yes	****	<0.0001
HSV in RAW 264.7	Dunnett's multiple comparisons test	Mean Diff.	95.00% CI of diff.	Below threshold?	Summary	Adjusted P Value
	DMSO vs. 25μM	0.0694	-0.01407 to 0.1529	No	ns	0.1099
	DMSO vs. 50μM	0.5584	0.4750 to 0.6419	Yes	****	<0.0001
	DMSO vs. 100μM	0.8786	0.7952 to 0.9621	Yes	****	<0.0001
EMCV in RAW 264.7	Dunnett's multiple comparisons test	Mean Diff.	95.00% CI of diff.	Below threshold?	Summary	Adjusted P Value
	DMSO vs. 25μM	0.6927	0.5406 to 0.8447	Yes	****	<0.0001
	DMSO vs. 50μM	0.7569	0.6049 to 0.9090	Yes	****	<0.0001
	DMSO vs. 100μM	0.9605	0.8084 to 1.113	Yes	****	<0.0001
VSV in RAW 264.7	Dunnett's multiple comparisons test	Mean Diff.	95.00% CI of diff.	Below threshold?	Summary	Adjusted P Value
	DMSO vs. 25μM	0.4862	0.3191 to 0.6533	Yes	****	<0.0001
	DMSO vs. 50μM	0.707	0.5399 to 0.8741	Yes	****	<0.0001
	DMSO vs. 100μM	0.9453	0.7782 to 1.112	Yes	****	<0.0001
fig 1B
EMCV in HeLa	Unpaired t test		HSV in HeLa	Unpaired t test		VSV in HeLa	Unpaired t test
	P value	0.0004		P value	0.0032		P value	0.0007
	P value summary	***		P value summary	**		P value summary	***
	Significantly different (P < 0.05)?	Yes		Significantly different (P < 0.05)?	Yes		Significantly different (P < 0.05)?	Yes
	One- or two-tailed P value?	Two-tailed		One- or two-tailed P value?	Two-tailed		One- or two-tailed P value?	Two-tailed
	t, df	t=11.24, df=4		t, df	t=6.303, df=4		t, df	t=9.479, df=4
fig 1C
EMCV in HT29	Unpaired t test		HSV in HT29	Unpaired t test		VSV in HT29	Unpaired t test
	P value	0.0003		P value	0.0006		P value	0.0004
	P value summary	***		P value summary	***		P value summary	***
	Significantly different (P < 0.05)?	Yes		Significantly different (P < 0.05)?	Yes		Significantly different (P < 0.05)?	Yes
	One- or two-tailed P value?	Two-tailed		One- or two-tailed P value?	Two-tailed		One- or two-tailed P value?	Two-tailed
	t, df	t=11.90, df=4		t, df	t=9.710, df=4		t, df	t=10.71, df=4
fig 1D
EMCV in HT1080	Unpaired t test		HSV in HT1080	Unpaired t test		VSV in HT1080	Unpaired t test
	P value	0.0013		P value	0.0107		P value	0.0268
	P value summary	**		P value summary	*		P value summary	*
	Significantly different (P < 0.05)?	Yes		Significantly different (P < 0.05)?	Yes		Significantly different (P < 0.05)?	Yes
	One- or two-tailed P value?	Two-tailed		One- or two-tailed P value?	Two-tailed		One- or two-tailed P value?	Two-tailed
	t, df	t=8.019, df=4		t, df	t=4.512, df=4		t, df	t=3.420, df=4
fig 1F
VSV-GFP in HT29	Dunnett's multiple comparisons test	Mean Diff.	95.00% CI of diff.	Below threshold?	Summary	Adjusted P Value
	DMSO vs. 50μM	28.29	25.82 to 30.76	Yes	****	<0.0001
	DMSO vs. 100μM	38.3	35.83 to 40.77	Yes	****	<0.0001
VSV-GFP in HT1080	Dunnett's multiple comparisons test	Mean Diff.	95.00% CI of diff.	Below threshold?	Summary	Adjusted P Value
	DMSO vs. 50μM	28.33	28.17 to 28.49	Yes	****	<0.0001
	DMSO vs. 100μM	29.81	29.65 to 29.98	Yes	****	<0.0001
VSV-GFP in HeLa	Dunnett's multiple comparisons test	Mean Diff.	95.00% CI of diff.	Below threshold?	Summary	Adjusted P Value
	DMSO vs. 50μM	31.87	31.03 to 32.71	Yes	****	<0.0001
	DMSO vs. 100μM	51.81	50.97 to 52.65	Yes	****	<0.0001
fig 1K
VSV Blood	Unpaired t test		VSV Spleen	Unpaired t test		VSV Liver	Unpaired t test
	P value	0.0281		P value	0.0191		P value	<0.0001
	P value summary	*		P value summary	*		P value summary	****
	Significantly different (P < 0.05)?	Yes		Significantly different (P < 0.05)?	Yes		Significantly different (P < 0.05)?	Yes
	One- or two-tailed P value?	Two-tailed		One- or two-tailed P value?	Two-tailed		One- or two-tailed P value?	Two-tailed
	t, df	t=2.677, df=8		t, df	t=2.925, df=8		t, df	t=18.21, df=8
fig 1L
HSV Blood	Unpaired t test		HSV Spleen	Unpaired t test		HSV Liver	Unpaired t test
	P value	0.0085		P value	0.0112		P value	0.0002
	P value summary	**		P value summary	*		P value summary	***
	Significantly different (P < 0.05)?	Yes		Significantly different (P < 0.05)?	Yes		Significantly different (P < 0.05)?	Yes
	One- or two-tailed P value?	Two-tailed		One- or two-tailed P value?	Two-tailed		One- or two-tailed P value?	Two-tailed
	t, df	t=3.268, df=10		t, df	t=3.101, df=10		t, df	t=6.002, df=9
fig 1M
EMCV Blood	Unpaired t test		EMCV Spleen	Unpaired t test		EMCV Liver	Unpaired t test
	P value	0.0239		P value	0.0185		P value	0.0084
	P value summary	*		P value summary	*		P value summary	**
	Significantly different (P < 0.05)?	Yes		Significantly different (P < 0.05)?	Yes		Significantly different (P < 0.05)?	Yes
	One- or two-tailed P value?	Two-tailed		One- or two-tailed P value?	Two-tailed		One- or two-tailed P value?	Two-tailed
	t, df	t=2.659, df=10		t, df	t=2.808, df=10		t, df	t=3.272, df=10
fig 1N
MHV Blood	Unpaired t test		MHV Spleen	Unpaired t test		MHV Liver	Unpaired t test
	P value	0.0247		P value	0.0456		P value	0.0037
	P value summary	*		P value summary	*		P value summary	**
	Significantly different (P < 0.05)?	Yes		Significantly different (P < 0.05)?	Yes		Significantly different (P < 0.05)?	Yes
	One- or two-tailed P value?	Two-tailed		One- or two-tailed P value?	Two-tailed		One- or two-tailed P value?	Two-tailed
	t, df	t=2.760, df=8		t, df	t=2.282, df=10		t, df	t=3.758, df=10

## Sheet: Fig 2
fig 2A
Il1β in VSV RAW264.7	Unpaired t test		Il1β in HSV RAW264.7	Unpaired t test		Il1β in EMCV RAW264.7	Unpaired t test
	P value	0.0017		P value	0.0043		P value	0.0095
	P value summary	**		P value summary	**		P value summary	**
	Significantly different (P < 0.05)?	Yes		Significantly different (P < 0.05)?	Yes		Significantly different (P < 0.05)?	Yes
	One- or two-tailed P value?	Two-tailed		One- or two-tailed P value?	Two-tailed		One- or two-tailed P value?	Two-tailed
	t, df	t=24.21, df=2		t, df	t=15.13, df=2		t, df	t=10.19, df=2
Il6 in VSV RAW264.7	Unpaired t test		Il6 in HSV RAW264.7	Unpaired t test		Il6 in EMCV RAW264.7	Unpaired t test
	P value	0.0005		P value	0.0007		P value	0.0062
	P value summary	***		P value summary	***		P value summary	**
	Significantly different (P < 0.05)?	Yes		Significantly different (P < 0.05)?	Yes		Significantly different (P < 0.05)?	Yes
	One- or two-tailed P value?	Two-tailed		One- or two-tailed P value?	Two-tailed		One- or two-tailed P value?	Two-tailed
	t, df	t=47.09, df=2		t, df	t=37.79, df=2		t, df	t=12.60, df=2
Tnfα in VSV RAW264.7	Unpaired t test		Tnfα in HSV RAW264.7	Unpaired t test		Tnfα in EMCV RAW264.7	Unpaired t test
	P value	0.0126		P value	0.0185		P value	0.0185
	P value summary	*		P value summary	*		P value summary	*
	Significantly different (P < 0.05)?	Yes		Significantly different (P < 0.05)?	Yes		Significantly different (P < 0.05)?	Yes
	One- or two-tailed P value?	Two-tailed		One- or two-tailed P value?	Two-tailed		One- or two-tailed P value?	Two-tailed
	t, df	t=8.823, df=2		t, df	t=7.259, df=2		t, df	t=7.259, df=2
fig 2B
IL1β in VSV HeLa	Unpaired t test		IL1β in HSV HeLa	Unpaired t test		IL1β in EMCV HeLa	Unpaired t test
	P value	<0.0001		P value	<0.0001		P value	0.0003
	P value summary	****		P value summary	****		P value summary	***
	Significantly different (P < 0.05)?	Yes		Significantly different (P < 0.05)?	Yes		Significantly different (P < 0.05)?	Yes
	One- or two-tailed P value?	Two-tailed		One- or two-tailed P value?	Two-tailed		One- or two-tailed P value?	Two-tailed
	t, df	t=13.97, df=6		t, df	t=10.84, df=6		t, df	t=7.543, df=6
IL6 in VSV HeLa	Unpaired t test		IL6 in HSV HeLa	Unpaired t test		IL6 in EMCV HeLa	Unpaired t test
	P value	<0.0001		P value	<0.0001		P value	<0.0001
	P value summary	****		P value summary	****		P value summary	****
	Significantly different (P < 0.05)?	Yes		Significantly different (P < 0.05)?	Yes		Significantly different (P < 0.05)?	Yes
	One- or two-tailed P value?	Two-tailed		One- or two-tailed P value?	Two-tailed		One- or two-tailed P value?	Two-tailed
	t, df	t=20.67, df=6		t, df	t=16.82, df=6		t, df	t=24.93, df=6
TNFα in VSV HeLa	Unpaired t test		TNFα in HSV HeLa	Unpaired t test		TNFα in EMCV HeLa	Unpaired t test
	P value	0.0009		P value	0.0181		P value	0.0002
	P value summary	***		P value summary	*		P value summary	***
	Significantly different (P < 0.05)?	Yes		Significantly different (P < 0.05)?	Yes		Significantly different (P < 0.05)?	Yes
	One- or two-tailed P value?	Two-tailed		One- or two-tailed P value?	Two-tailed		One- or two-tailed P value?	Two-tailed
	t, df	t=8.849, df=4		t, df	t=3.861, df=4		t, df	t=13.57, df=4
fig 2C
IL1β in VSV HT29	Unpaired t test		IL1β in HSV HT29	Unpaired t test		IL1β in EMCV HT29	Unpaired t test
	P value	<0.0001		P value	<0.0001		P value	0.0439
	P value summary	****		P value summary	****		P value summary	*
	Significantly different (P < 0.05)?	Yes		Significantly different (P < 0.05)?	Yes		Significantly different (P < 0.05)?	Yes
	One- or two-tailed P value?	Two-tailed		One- or two-tailed P value?	Two-tailed		One- or two-tailed P value?	Two-tailed
	t, df	t=11.93, df=6		t, df	t=40.88, df=6		t, df	t=2.543, df=6
IL6 in VSV HT29	Unpaired t test		IL6 in HSV HT29	Unpaired t test		IL6 in EMCV HT29	Unpaired t test
	P value	0.0009		P value	0.0015		P value	<0.0001
	P value summary	***		P value summary	**		P value summary	****
	Significantly different (P < 0.05)?	Yes		Significantly different (P < 0.05)?	Yes		Significantly different (P < 0.05)?	Yes
	One- or two-tailed P value?	Two-tailed		One- or two-tailed P value?	Two-tailed		One- or two-tailed P value?	Two-tailed
	t, df	t=6.146, df=6		t, df	t=5.498, df=6		t, df	t=12.89, df=6
TNFα in VSV HT29	Unpaired t test		TNFα in HSV HT29	Unpaired t test		TNFα in EMCV HT29	Unpaired t test
	P value	0.0262		P value	0.0085		P value	0.0471
	P value summary	*		P value summary	**		P value summary	*
	Significantly different (P < 0.05)?	Yes		Significantly different (P < 0.05)?	Yes		Significantly different (P < 0.05)?	Yes
	One- or two-tailed P value?	Two-tailed		One- or two-tailed P value?	Two-tailed		One- or two-tailed P value?	Two-tailed
	t, df	t=3.443, df=4		t, df	t=4.828, df=4		t, df	t=2.835, df=4
fig 2D
IL1β in VSV HT1080	Unpaired t test		IL1β in HSV HT1080	Unpaired t test		IL1β in EMCV HT1080	Unpaired t test
	P value	0.0033		P value	0.0029		P value	0.0125
	P value summary	**		P value summary	**		P value summary	*
	Significantly different (P < 0.05)?	Yes		Significantly different (P < 0.05)?	Yes		Significantly different (P < 0.05)?	Yes
	One- or two-tailed P value?	Two-tailed		One- or two-tailed P value?	Two-tailed		One- or two-tailed P value?	Two-tailed
	t, df	t=6.255, df=4		t, df	t=6.523, df=4		t, df	t=4.312, df=4
IL6 in VSV HT1080	Unpaired t test		IL6 in HSV HT1080	Unpaired t test		IL6 in EMCV HT1080	Unpaired t test
	P value	0.0023		P value	<0.0001		P value	0.0002
	P value summary	**		P value summary	****		P value summary	***
	Significantly different (P < 0.05)?	Yes		Significantly different (P < 0.05)?	Yes		Significantly different (P < 0.05)?	Yes
	One- or two-tailed P value?	Two-tailed		One- or two-tailed P value?	Two-tailed		One- or two-tailed P value?	Two-tailed
	t, df	t=6.920, df=4		t, df	t=17.91, df=4		t, df	t=12.48, df=4
TNFα in VSV HT1080	Unpaired t test		TNFα in HSV HT1080	Unpaired t test		TNFα in EMCV HT1080	Unpaired t test
	P value	0.0008		P value	0.052		P value	0.002
	P value summary	***		P value summary	ns		P value summary	**
	Significantly different (P < 0.05)?	Yes		Significantly different (P < 0.05)?	No		Significantly different (P < 0.05)?	Yes
	One- or two-tailed P value?	Two-tailed		One- or two-tailed P value?	Two-tailed		One- or two-tailed P value?	Two-tailed
	t, df	t=8.985, df=4		t, df	t=2.739, df=4		t, df	t=7.187, df=4
fig 2E
Il1β in VSV Blood	Unpaired t test		Il6 in VSV Blood	Unpaired t test		Tnfα in VSV Blood	Unpaired t test
	P value	0.0152		P value	0.0108		P value	0.0135
	P value summary	*		P value summary	*		P value summary	*
	Significantly different (P < 0.05)?	Yes		Significantly different (P < 0.05)?	Yes		Significantly different (P < 0.05)?	Yes
	One- or two-tailed P value?	Two-tailed		One- or two-tailed P value?	Two-tailed		One- or two-tailed P value?	Two-tailed
	t, df	t=3.076, df=8		t, df	t=3.304, df=8		t, df	t=3.157, df=8
Il1β in VSV Liver	Unpaired t test		Il6 in VSV Liver	Unpaired t test		Tnfα in VSV Liver	Unpaired t test
	P value	0.0377		P value	0.0244		P value	0.0395
	P value summary	*		P value summary	*		P value summary	*
	Significantly different (P < 0.05)?	Yes		Significantly different (P < 0.05)?	Yes		Significantly different (P < 0.05)?	Yes
	One- or two-tailed P value?	Two-tailed		One- or two-tailed P value?	Two-tailed		One- or two-tailed P value?	Two-tailed
	t, df	t=2.487, df=8		t, df	t=2.768, df=8		t, df	t=2.457, df=8
Il1β in VSV Spleen	Unpaired t test		Il6 in VSV Spleen	Unpaired t test		Tnfα in VSV Spleen	Unpaired t test
	P value	0.0026		P value	0.0186		P value	0.0735
	P value summary	**		P value summary	*		P value summary	ns
	Significantly different (P < 0.05)?	Yes		Significantly different (P < 0.05)?	Yes		Significantly different (P < 0.05)?	No
	One- or two-tailed P value?	Two-tailed		One- or two-tailed P value?	Two-tailed		One- or two-tailed P value?	Two-tailed
	t, df	t=4.312, df=8		t, df	t=2.942, df=8		t, df	t=2.059, df=8
fig 2F
Il1β in HSV Blood	Unpaired t test		Il6 in HSV Blood	Unpaired t test		Tnfα in HSV Blood	Unpaired t test
	P value	0.022		P value	0.0179		P value	0.0207
	P value summary	*		P value summary	*		P value summary	*
	Significantly different (P < 0.05)?	Yes		Significantly different (P < 0.05)?	Yes		Significantly different (P < 0.05)?	Yes
	One- or two-tailed P value?	Two-tailed		One- or two-tailed P value?	Two-tailed		One- or two-tailed P value?	Two-tailed
	t, df	t=2.707, df=10		t, df	t=2.828, df=10		t, df	t=2.744, df=10
Il1β in HSV Liver	Unpaired t test		Il6 in HSV Liver	Unpaired t test		Tnfα in HSV Liver	Unpaired t test
	P value	0.0044		P value	<0.0001		P value	0.0038
	P value summary	**		P value summary	****		P value summary	**
	Significantly different (P < 0.05)?	Yes		Significantly different (P < 0.05)?	Yes		Significantly different (P < 0.05)?	Yes
	One- or two-tailed P value?	Two-tailed		One- or two-tailed P value?	Two-tailed		One- or two-tailed P value?	Two-tailed
	t, df	t=3.659, df=10		t, df	t=6.290, df=10		t, df	t=3.745, df=10
Il1β in HSV Spleen	Unpaired t test		Il6 in HSV Spleen	Unpaired t test		Tnfα in HSV Spleen	Unpaired t test
	P value	0.005		P value	0.0003		P value	0.3902
	P value summary	**		P value summary	***		P value summary	ns
	Significantly different (P < 0.05)?	Yes		Significantly different (P < 0.05)?	Yes		Significantly different (P < 0.05)?	No
	One- or two-tailed P value?	Two-tailed		One- or two-tailed P value?	Two-tailed		One- or two-tailed P value?	Two-tailed
	t, df	t=3.580, df=10		t, df	t=5.410, df=10		t, df	t=0.8982, df=10
fig 2G
Il1β in EMCV Blood	Unpaired t test		Il6 in EMCV Blood	Unpaired t test		Tnfα in EMCV Blood	Unpaired t test
	P value	0.0358		P value	0.028		P value	0.0288
	P value summary	*		P value summary	*		P value summary	*
	Significantly different (P < 0.05)?	Yes		Significantly different (P < 0.05)?	Yes		Significantly different (P < 0.05)?	Yes
	One- or two-tailed P value?	Two-tailed		One- or two-tailed P value?	Two-tailed		One- or two-tailed P value?	Two-tailed
	t, df	t=2.424, df=10		t, df	t=2.567, df=10		t, df	t=2.552, df=10
Il1β in EMCV Liver	Unpaired t test		Il6 in EMCV Liver	Unpaired t test		Tnfα in EMCV Liver	Unpaired t test
	P value	0.0029		P value	0.0202		P value	<0.0001
	P value summary	**		P value summary	*		P value summary	****
	Significantly different (P < 0.05)?	Yes		Significantly different (P < 0.05)?	Yes		Significantly different (P < 0.05)?	Yes
	One- or two-tailed P value?	Two-tailed		One- or two-tailed P value?	Two-tailed		One- or two-tailed P value?	Two-tailed
	t, df	t=3.920, df=10		t, df	t=2.757, df=10		t, df	t=6.843, df=10
Il1β in EMCV Spleen	Unpaired t test		Il6 in EMCV Spleen	Unpaired t test		Tnfα in EMCV Spleen	Unpaired t test
	P value	0.0002		P value	<0.0001		P value	0.1205
	P value summary	***		P value summary	****		P value summary	ns
	Significantly different (P < 0.05)?	Yes		Significantly different (P < 0.05)?	Yes		Significantly different (P < 0.05)?	No
	One- or two-tailed P value?	Two-tailed		One- or two-tailed P value?	Two-tailed		One- or two-tailed P value?	Two-tailed
	t, df	t=5.580, df=10		t, df	t=8.442, df=10		t, df	t=1.697, df=10
fig 2H
Il1β in MHV Blood	Unpaired t test		Il6 in MHV Blood	Unpaired t test		Tnfα in MHV Blood	Unpaired t test
	P value	0.0023		P value	0.0059		P value	0.0107
	P value summary	**		P value summary	**		P value summary	*
	Significantly different (P < 0.05)?	Yes		Significantly different (P < 0.05)?	Yes		Significantly different (P < 0.05)?	Yes
	One- or two-tailed P value?	Two-tailed		One- or two-tailed P value?	Two-tailed		One- or two-tailed P value?	Two-tailed
	t, df	t=4.380, df=8		t, df	t=3.717, df=8		t, df	t=3.311, df=8
Il1β in MHV Liver	Unpaired t test		Il6 in MHV Liver	Unpaired t test		Tnfα in MHV Liver	Unpaired t test
	P value	0.0377		P value	0.008		P value	0.3408
	P value summary	*		P value summary	**		P value summary	ns
	Significantly different (P < 0.05)?	Yes		Significantly different (P < 0.05)?	Yes		Significantly different (P < 0.05)?	No
	One- or two-tailed P value?	Two-tailed		One- or two-tailed P value?	Two-tailed		One- or two-tailed P value?	Two-tailed
	t, df	t=2.394, df=10		t, df	t=3.299, df=10		t, df	t=1.000, df=10
Il1β in MHV Spleen	Unpaired t test		Il6 in MHV Spleen	Unpaired t test		Tnfα in MHV Spleen	Unpaired t test
	P value	0.0194		P value	0.0276		P value	0.0476
	P value summary	*		P value summary	*		P value summary	*
	Significantly different (P < 0.05)?	Yes		Significantly different (P < 0.05)?	Yes		Significantly different (P < 0.05)?	Yes
	One- or two-tailed P value?	Two-tailed		One- or two-tailed P value?	Two-tailed		One- or two-tailed P value?	Two-tailed
	t, df	t=2.780, df=10		t, df	t=2.575, df=10		t, df	t=2.257, df=10

## Sheet: Fig 3
fig 3A
Il1β in RAW 264.7	Dunnett's multiple comparisons test	Mean Diff.	95.00% CI of diff.	Below threshold?	Summary	Adjusted P Value
	LPS vs. DMSO	18762	16595 to 20929	Yes	****	<0.0001
	LPS vs. LPS-NVP	15060	12893 to 17228	Yes	****	<0.0001
	LPS vs. NVP	18762	16594 to 20929	Yes	****	<0.0001
Il6 in RAW 264.7	Dunnett's multiple comparisons test	Mean Diff.	95.00% CI of diff.	Below threshold?	Summary	Adjusted P Value
	LPS vs. DMSO	584413	332911 to 835915	Yes	**	0.0025
	LPS vs. LPS-NVP	548997	297495 to 800499	Yes	**	0.0032
	LPS vs. NVP	584396	332894 to 835898	Yes	**	0.0025
Tnfα in RAW 264.7	Dunnett's multiple comparisons test	Mean Diff.	95.00% CI of diff.	Below threshold?	Summary	Adjusted P Value
	LPS vs. DMSO	396.3	247.2 to 545.5	Yes	**	0.0015
	LPS vs. LPS-NVP	250.1	101.0 to 399.3	Yes	**	0.0086
	LPS vs. NVP	396.9	247.8 to 546.1	Yes	**	0.0015
fig 3B
Acod1 in RAW264.7	Dunnett's multiple comparisons test	Mean Diff.	95.00% CI of diff.	Below threshold?	Summary	Adjusted P Value
	LPS vs. DMSO	1505	917.0 to 2093	Yes	**	0.0017
	LPS vs. LPS-NVP	926.9	338.8 to 1515	Yes	*	0.0107
	LPS vs. NVP	1506	917.7 to 2094	Yes	**	0.0017
Ccl3 in RAW264.7	Dunnett's multiple comparisons test	Mean Diff.	95.00% CI of diff.	Below threshold?	Summary	Adjusted P Value
	LPS vs. DMSO	142.6	89.98 to 195.2	Yes	**	0.0014
	LPS vs. LPS-NVP	97.5	44.91 to 150.1	Yes	**	0.0059
	LPS vs. NVP	143.3	90.69 to 195.9	Yes	**	0.0014
Lta in RAW264.7	Dunnett's multiple comparisons test	Mean Diff.	95.00% CI of diff.	Below threshold?	Summary	Adjusted P Value
	LPS vs. DMSO	69.75	54.04 to 85.47	Yes	***	0.0002
	LPS vs. LPS-NVP	66.32	50.61 to 82.04	Yes	***	0.0003
	LPS vs. NVP	69.04	53.32 to 84.75	Yes	***	0.0002
fig 3C
Ltb in RAW264.7	Dunnett's multiple comparisons test	Mean Diff.	95.00% CI of diff.	Below threshold?	Summary	Adjusted P Value
	LPS vs. DMSO	1.275	0.06174 to 2.489	Yes	*	0.0427
	LPS vs. LPS-NVP	2.067	0.8537 to 3.281	Yes	**	0.0081
	LPS vs. NVP	2.207	0.9930 to 3.420	Yes	**	0.0064
Nos2 in RAW264.7	Dunnett's multiple comparisons test	Mean Diff.	95.00% CI of diff.	Below threshold?	Summary	Adjusted P Value
	LPS vs. DMSO	1165	722.1 to 1609	Yes	**	0.0016
	LPS vs. LPS-NVP	620.6	177.2 to 1064	Yes	*	0.0163
	LPS vs. NVP	1165	721.8 to 1609	Yes	**	0.0016
Ptgs2 in RAW264.7	Dunnett's multiple comparisons test	Mean Diff.	95.00% CI of diff.	Below threshold?	Summary	Adjusted P Value
	LPS vs. DMSO	414.4	202.0 to 626.8	Yes	**	0.0049
	LPS vs. LPS-NVP	221.8	9.393 to 434.2	Yes	*	0.0436
	LPS vs. NVP	415.3	202.9 to 627.7	Yes	**	0.0049
fig 3F
Il1β in LPS Blood	Unpaired t test		Il6 in LPS Blood	Unpaired t test		Tnfα in LPS Blood	Unpaired t test
	P value	<0.0001		P value	0.0009		P value	0.0003
	P value summary	****		P value summary	***		P value summary	***
	Significantly different (P < 0.05)?	Yes		Significantly different (P < 0.05)?	Yes		Significantly different (P < 0.05)?	Yes
	One- or two-tailed P value?	Two-tailed		One- or two-tailed P value?	Two-tailed		One- or two-tailed P value?	Two-tailed
	t, df	t=10.27, df=12		t, df	t=4.486, df=11		t, df	t=5.446, df=10
fig 3G
Il1β in LPS Heart	Unpaired t test		Il6 in LPS Heart	Unpaired t test		Tnfα in LPS Heart	Unpaired t test
	P value	0.0003		P value	0.0102		P value	0.0093
	P value summary	***		P value summary	*		P value summary	**
	Significantly different (P < 0.05)?	Yes		Significantly different (P < 0.05)?	Yes		Significantly different (P < 0.05)?	Yes
	One- or two-tailed P value?	Two-tailed		One- or two-tailed P value?	Two-tailed		One- or two-tailed P value?	Two-tailed
	t, df	t=5.607, df=9		t, df	t=2.965, df=14		t, df	t=3.016, df=14
fig 3H
Il1β in LPS Spleen	Unpaired t test		Il6 in LPS Spleen	Unpaired t test		Tnfα in LPS Spleen	Unpaired t test
	P value	0.0665		P value	0.0448		P value	0.0015
	P value summary	ns		P value summary	*		P value summary	**
	Significantly different (P < 0.05)?	No		Significantly different (P < 0.05)?	Yes		Significantly different (P < 0.05)?	Yes
	One- or two-tailed P value?	Two-tailed		One- or two-tailed P value?	Two-tailed		One- or two-tailed P value?	Two-tailed
	t, df	t=1.990, df=14		t, df	t=2.203, df=14		t, df	t=4.484, df=9
fig 3I
Il1β in LPS Lung	Unpaired t test		Il6 in LPS Lung	Unpaired t test		Tnfα in LPS Lung	Unpaired t test
	P value	0.0391		P value	0.0326		P value	0.0179
	P value summary	*		P value summary	*		P value summary	*
	Significantly different (P < 0.05)?	Yes		Significantly different (P < 0.05)?	Yes		Significantly different (P < 0.05)?	Yes
	One- or two-tailed P value?	Two-tailed		One- or two-tailed P value?	Two-tailed		One- or two-tailed P value?	Two-tailed
	t, df	t=2.341, df=11		t, df	t=2.371, df=14		t, df	t=2.827, df=10
fig 3J
Il1β in LPS Kidney	Unpaired t test		Il6 in LPS Kidney	Unpaired t test		Tnfα in LPS Kidney	Unpaired t test
	P value	0.0877		P value	0.0118		P value	0.001
	P value summary	ns		P value summary	*		P value summary	***
	Significantly different (P < 0.05)?	No		Significantly different (P < 0.05)?	Yes		Significantly different (P < 0.05)?	Yes
	One- or two-tailed P value?	Two-tailed		One- or two-tailed P value?	Two-tailed		One- or two-tailed P value?	Two-tailed
	t, df	t=1.874, df=11		t, df	t=2.893, df=14		t, df	t=4.322, df=12
fig 3K
Il1β in LPS Liver	Unpaired t test		Il6 in LPS Liver	Unpaired t test		Tnfα in LPS Liver	Unpaired t test
	P value	0.0266		P value	0.0013		P value	0.0028
	P value summary	*		P value summary	**		P value summary	**
	Significantly different (P < 0.05)?	Yes		Significantly different (P < 0.05)?	Yes		Significantly different (P < 0.05)?	Yes
	One- or two-tailed P value?	Two-tailed		One- or two-tailed P value?	Two-tailed		One- or two-tailed P value?	Two-tailed
	t, df	t=2.558, df=11		t, df	t=4.157, df=12		t, df	t=3.739, df=12
fig 3L
Heart weight	Dunnett's multiple comparisons test	Mean Diff.	95.00% CI of diff.	Below threshold?	Summary	Adjusted P Value
	MOCK vs. Con	6.24	-7.445 to 19.92	No	ns	0.4382
	MOCK vs. NVP	11.08	-2.605 to 24.76	No	ns	0.1148
Spleen weight	Dunnett's multiple comparisons test	Mean Diff.	95.00% CI of diff.	Below threshold?	Summary	Adjusted P Value
	MOCK vs. Con	7.72	-13.31 to 28.75	No	ns	0.5719
	MOCK vs. NVP	4.96	-16.07 to 25.99	No	ns	0.7834
Lung weight	Dunnett's multiple comparisons test	Mean Diff.	95.00% CI of diff.	Below threshold?	Summary	Adjusted P Value
	MOCK vs. Con	3.3	-12.42 to 19.02	No	ns	0.8226
	MOCK vs. NVP	7.54	-8.177 to 23.26	No	ns	0.4057
Kidney weight	Dunnett's multiple comparisons test	Mean Diff.	95.00% CI of diff.	Below threshold?	Summary	Adjusted P Value
	MOCK vs. Con	-9.16	-25.34 to 7.015	No	ns	0.3006
	MOCK vs. NVP	3.76	-12.42 to 19.94	No	ns	0.7887
Liver weight	Dunnett's multiple comparisons test	Mean Diff.	95.00% CI of diff.	Below threshold?	Summary	Adjusted P Value
	MOCK vs. Con	-22.58	-109.1 to 63.98	No	ns	0.7443
	MOCK vs. NVP	-2.9	-89.46 to 83.66	No	ns	0.9949
